# Supplementary material for: Periprosthetic Infection of Transfibular Ankle Arthroplasties Managed with Implant Retention: Anatomical Limitations of Surgical Debridement
Source: Antibiotics (Basel). 2025 Feb 21;14(3):215. doi: 10.3390/antibiotics14030215 (PMC11939403; doi:10.3390/antibiotics14030215)
Supplement: Supplementary file 1 [file antibiotics-14-00215-s001.zip]

Archive with 1 entries (1 files):
- antibiotics-3472589-supplementary.pdf
